# Supplementary material for: A Straightforward Procedure for the High-Yield Extraction of Tricin and Flavonoids from Ecuadorian Huperzia brevifolia (Lycopodiaceae)
Source: Plants (Basel). 2025 Oct 20;14(20):3220. doi: 10.3390/plants14203220 (PMC12567224; doi:10.3390/plants14203220)
Supplement: Supplementary file 1 [file plants-14-03220-s001.zip]

Archive with 1 entries (1 files):
- plants-3846475-supplementary.pdf
